# Supplementary material for: Experiences and Hopes Among Patients with Colorectal Carcinoma and Peritoneal Metastases Who Are Participating in an Early-Phase Clinical Trial
Source: Cancers (Basel). 2026 Jan 13;18(2):244. doi: 10.3390/cancers18020244 (PMC12838663; doi:10.3390/cancers18020244)
Supplement: Supplementary file 1 [file cancers-18-00244-s001.zip]

Archive with 2 entries (2 files):
- cancers-4037338-supplementary File S1.pdf
- cancers-4037338-supplementary File S2.pdf
